# Supplementary material for: Risk–Benefit assessment of foods: Development of a methodological framework for the harmonized selection of nutritional, microbiological, and toxicological components
Source: Front Nutr. 2022 Oct 20;9:951369. doi: 10.3389/fnut.2022.951369 (PMC9665408; doi:10.3389/fnut.2022.951369)
Supplement: Supplementary file 1 [file Table_1.XLSX]

## Sheet: Description
	CRITERIA DEFINITION FOR THE RANKING OF COMPONENTS						Comments
							no data	(-)
	NUTRITION		MICROBIOLOGY		TOXICOLOGY		NR	Not ranked, missing data
	Criterion 1 Occurrence		Criterion 1 Occurrence		Criterion 1 Occurrence
	Concentration in raw material (minced beef & insect powder)		Presence in raw food		Presence relative to reference doses
	A nutrient received the score of:		A microbiological hazard received a score of:		A chemical hazard received a score of:
	3: the component was present in all samples analysed		3: if the presence is very frequent (>50%)		3: if the concentration of the agent in the food is above the limit of detection/limit of quantitation (LOD/LOQ) AND for non-genotoxic carcinogens, the total exposure to the contaminant was exceeding the health based guidance value (HBGV), whereas for genotoxic carcinogens the MoE was below 10,000.
	2: the presence of the component was reported in some samples OR there is uncertainty regarding the presence of this component. Uncertainty may for instance exist due to sampling, farming practices, or source of data. Thus, data from national repositories were considered more robust than analysis reported in one single article.		2: if the presence is frequent (10% to 50%)		2: if the concentration of the agent in the food is above LOD/LOQ AND for non-genotoxic carcinogens, the total exposure to the contaminant was not exceeding the HBGV, whereas for genotoxic carcinogens the MoE was above 10,000.
	1: the component is rare, i.e. reported to be found in <10% of the samples		1: if the presence is rare (1% to 10%)		1: Concentration of the agent in the food is below LOD/LOQ.
	Effect of cooking on concentration (if data refer to raw insects, the effect of the powder’s production process is also taken into account)		Process effect		Contribution to total exposure
	A nutrient received the score of:		A microbiological hazard received the score of:		A chemical hazard received the score of:
	3: if cooking had no or only a mild impact on concentration levels (reduction <10%)		3: if the process frequently introduces the hazard or cannot eliminate it when present		3: if the food is a major source of exposure (>50 %)
	2: if cooking had a medium impact on concentration levels (10% < reduction <80%)		2: if the process rarely introduces the hazard or can only partly eliminate it when present		2: if the food is a significant source of exposure (10-50 %)
	1: if cooking had a high impact on concentration levels (80% <reduction)		1: if the process does not introduce the hazard or eliminates it when present		1: if the food is a minor or not a source of exposure (<10 %)
			The score in criterion 1 was estimated as the mean of the two sub-scores on the presence of the microbiological hazard in raw food and the process effect.		The score in criterion 1 was estimated as the mean of the two sub-scores on the presence and exceedance of reference doses of the contaminant and its contribution to total exposure.
	Criterion 2 Severity		Criterion 2 Severity		Criterion 2 Severity
	Food Policy measures		DALY range		Health impact (yes/no)
	A nutrient received the score of:		A microbiological hazard receives a grade of:		A chemical hazard received the score according to the number of yes answered to questions listed below:
	3: if it was considered in the formulation of food-based dietary guidelines OR was included in food fortification measures in all three countries (Denmark, France and Greece)		3: if it relates to 100-1000 DALYs per 1000 cases		3: if 3 or more of the statements above hold true
	2: if it was considered in the formulation of food-based dietary guidelines OR was included in food fortification measures in some but not all participating countries		2: if it relates to 10-99 DALYs per 1000 cases		2: if two of the statements above hold true
	1: if it was not considered in the formulation of food-based dietary guidelines OR was not included in food fortification measures in any country		1: if it relates to less than 10 DALYs per 1000 cases		1: in any other case
	Contribution to intake				Questions:
	Layer 1: A nutrient received the score of:				a.The incidence of the health outcome is high in the population under study
	3: if the food item is a principal source of this nutrient at population level				b.The health outcome is fatal
	2: if the food item is a possible source of this nutrient at population level, but not the principal one				c.The health outcome is associated with lifelong disability
	1: if the food item was not a source of this nutrient for the population under study				d.The health outcome is associated with a high disability (rounded Disability weight (DW) > 0.4)
	Layer 2 (when the application of layer 1 was not feasible): A nutrient received the score of:
	3: if difference in composition between minced beef meat and A. domesticus powder was ≥75%
	2: if 35%≤ difference in composition between minced beef meat and A. domesticus powder < 75%
	1: if 20%< difference in composition between minced beef meat and A. domesticus powder <35%
	Effects on bioavailability
	A nutrient received the score of:
	3: when the food matrix would not or only mildly reduce the bioavailability of the nutrient assessed (reduction< 10%)
	2: when the food matrix would moderately reduce the bioavailability, or there was uncertainty on whether it would reduce the bioavailability (10% <reduction < 80%)
	1: when the food matrix is expected to reduce significantly the nutrient bioavailability significantly (80%< reduction)
	2: when the food matrix would moderately reduce the bioavailability, or there was uncertainty on whether it would reduce the bioavailability (10% <reduction < 80%)
	1: when the food matrix is expected to reduce significantly the nutrient bioavailability significantly (80%< reduction)

## Sheet: Nutrition
Components Nutrients			Criterion 1 (Occurrence)			Criterion 2 (PHN Considerations)				INDEX of prioritization (multiplication)	Inclusion/exclusion in:
	Group	Matrix	Concentration in raw material	Effect of cooking process	Score criterion 1 (multiplication)	Food policy measures	Dietary Contribution	Bioavailability	Score criterion 2 (multiplication)		Short list	Final list	Reasons of exclusion/inclusion to the final list
Alanine	amino acids	minced beef	3	3	9	1	3	3	9	81	no
Alanine	amino acids	cricket powder	3	3	9	1	1	2	2	18	no
Aluminium	micronutrients - minerals	minced beef	-	3	-	1	1	2	2	NR	no
Aluminium	micronutrients - minerals	cricket powder	3	3	9	1	3	2	6	54	no
Calcium	micronutrients - minerals	cricket powder	3	3	9	3	3	2	18	162	yes	yes
Calcium	micronutrients - minerals	minced beef	3	3	9	3	1	3	9	81	no		Included because it was selected in long list of cricket powder
Chloride	micronutrients - minerals	cricket powder	-	3	-	3	3	2	18	NR	no
Chloride	micronutrients - minerals	minced beef	3	3	9	3	1	2	6	54	no
Cholesterol	sterols	cricket powder	3	3	9	-	-	-	-	NR	no
Cholesterol	sterols	minced beef	3	3	9	-	-	-	-	NR	no
Chromium	micronutrients - minerals	cricket powder	-	3	-	1	3	2	6	NR	no
Chromium	micronutrients - minerals	minced beef	3	3	9	1	2	2	4	36	no
Copper	micronutrients - minerals	cricket powder	3	3	9	2	3	2	12	108	yes	no	Lack of dose-response data from meta-analyses
Copper	micronutrients - minerals	minced beef	3	3	9	2	1	2	4	36	no
Cystine/cysteine	amino acids	minced beef	3	3	9	1	3	3	9	81	no
Cystine/cysteine	amino acids	cricket powder	3	3	9	1	3	2	6	54	no
Fiber	macronutrients	cricket powder	3	3	9	3	3	3	27	243	yes	yes
fiber	macronutrients	minced beef	1	3	3	3	1	2	6	18	no
Folate	micronutrients - vitamins	cricket powder	-	2	-	3	3	2	18	NR	no
Folate	micronutrients - vitamins	minced beef	3	3	9	3	1	2	6	54	no
Histidine*	amino acids	minced beef	3	3	9	1	3	3	9	81	no
Histidine*	amino acids	cricket powder	3	3	9	1	1	2	2	18	no
Insoluble fiber	macronutrients	cricket powder	3	3	9	3	3	3	27	243	yes	no	To avoid overlapping, fiber was selected for inclusion in the final list instead of insoluble fiber. Search for fiber and health-related outcomes
insoluble fiber	macronutrients	minced beef	1	3	3	3	1	2	6	18	no
Iodine	micronutrients - minerals	cricket powder	-	3	-	3	3	2	18	NR	no
Iodine	micronutrients - minerals	minced beef	3	3	9	3	1	2	6	54	no
Iron	micronutrients - minerals	minced beef	3	3	9	3	3	3	27	243	yes	yes
Iron	micronutrients - minerals	cricket powder	3	3	9	3	3	2	18	162	yes	yes
Lysine*	amino acids	minced beef	3	3	9	1	3	3	9	81	no
Lysine*	amino acids	cricket powder	3	3	9	1	2	2	4	36	no
Magnesium	micronutrients - minerals	minced beef	3	3	9	3	1	2	6	54	no	yes	Included because it was selected in long list of cricket powder
Magnesium	micronutrients - minerals	cricket powder	3	3	9	3	3	2	18	162	yes
Manganese	micronutrients - minerals	cricket powder	3	3	9	1	3	2	6	54	no
Manganese	micronutrients - minerals	minced beef	3	3	9	1	1	2	2	18	no
Methionine*	amino acids	minced beef	3	3	9	1	3	3	9	81	no
Methionine*	amino acids	cricket powder	3	3	9	1	2	2	4	36	no
Niacin	micronutrients - vitamins	cricket powder	-	3	-	3	3	2	18	NR	no
Niacin	micronutrients - vitamins	minced beef	3	2	6	3	3	3	27	162	yes	no	No score for cricket powder/ no extrapolation: cannot accurately predict the loses due to thermal processing
Niacin (NE)	micronutrients - vitamins	cricket powder	-	3	-	3	3	2	18	NR	no
Niacin (NE)	micronutrients - vitamins	minced beef	3	2	6	3	3	3	27	162	yes	no	No score for cricket powder/ no extrapolation: cannot accurately predict the loses due to thermal processing
Pantothenic acid	micronutrients - vitamins	cricket powder	-	2	-	2	3	2	12	NR	no
Pantothenic acid	micronutrients - vitamins	minced beef	3	2	6	2	3	2	12	72	no
Phenylalanine*	amino acids	minced beef	3	3	9	1	3	3	9	81	no
Phenylalanine*	amino acids	cricket powder	3	3	9	1	2	2	4	36	no
Potassium	micronutrients - minerals	minced beef	3	3	9	3	1	2	6	54	no
Retinol	micronutrients - vitamins	cricket powder	-	2	-	3	3	2	18	NR	no
Retinol	micronutrients - vitamins	minced beef	3	2	6	3	2	2	12	72	no
Selenium	micronutrients - minerals	minced beef	3	3	9	3	2	3	18	162	yes	no	Absence of a statistically singificant dose-response association
Selenium	micronutrients - minerals	cricket powder	3	3	9	3	3	2	18	162	yes	no	Absence of a statistically singificant dose-response association
Sodium	micronutrients - minerals	minced beef	3	3	9	3	2	2	12	108	yes	yes
Sodium	micronutrients - minerals	cricket powder	3	3	9	3	3	2	18	162	yes	yes
soluble fiber	macronutrients	cricket powder	3	3	9	3	1	3	9	81	no
soluble fiber	macronutrients	minced beef	1	3	3	3	1	2	6	18	no
Sulfur	micronutrients - minerals	cricket powder	3	3	9	1	3	2	6	54	no
Sulfur	micronutrients - minerals	minced beef	3	3	9	1	1	2	2	18	no
Total monounsaturated fatty acids	fatty acids	cricket powder	3	2	6	3	2	2	12	72	no
Total monounsaturated fatty acids	fatty acids	minced beef	3	2	6	3	1	3	9	54	no
Total n-3 fatty acids	fatty acids	cricket powder	3	2	6	3	3	2	18	108	yes	no	Decision to search for health effects related to SFA/PUFA substitution
Total n-3 fatty acids	fatty acids	minced beef	3	2	6	3	1	3	9	54	no
Total n-6 fatty acids	fatty acids	cricket powder	3	2	6	3	3	2	18	108	yes	no	Decision to search for health effects related to SFA/PUFA substitution
Total n-6 fatty acids	fatty acids	minced beef	3	2	6	3	1	3	9	54	no
Total polyunsaturated fatty acids	fatty acids	cricket powder	3	2	6	3	2	2	12	72	no
Total polyunsaturated fatty acids	fatty acids	minced beef	3	2	6	3	1	3	9	54	no
Total saturated fatty acids	fatty acids	minced beef	3	3	9	3	3	3	27	243	yes	no	Decision to search for health effects related to SFA/PUFA substitution
Total saturated fatty acids	fatty acids	cricket powder	3	3	9	3	1	2	6	54	no
Tryptophan*	amino acids	minced beef	3	3	9	1	3	3	9	81	no
Tryptophan*	amino acids	cricket powder	3	3	9	1	3	2	6	54	no
Vitamin B1 (Thiamin)	micronutrients - vitamins	cricket powder	-	1	-	3	3	2	18	NR	no
Vitamin B1 (Thiamin)	micronutrients - vitamins	minced beef	3	2	6	3	3	3	27	162	yes	no	No score for cricket powder/ no extrapolation: cannot accurately predict the loses due to thermal processing
Vitamin B12 (Cyanocobalamin)	micronutrients - vitamins	cricket powder	1	3	3	3	3	2	18	54	no	yes	Included because it was selected in long list of minced beef
Vitamin B12 (Cyanocobalamin)	micronutrients - vitamins	minced beef	3	3	9	3	3	3	27	243	yes
Vitamin B2 (Riboflavin)	micronutrients - vitamins	cricket powder	-	2	-	3	3	2	18	NR	no
Vitamin B2 (Riboflavin)	micronutrients - vitamins	minced beef	3	2	6	3	1	2	6	36	no
Vitamin B6 (Pyridoxine)	micronutrients - vitamins	cricket powder	-	2	-	3	3	2	18	NR	no
Vitamin B6 (Pyridoxine)	micronutrients - vitamins	minced beef	3	2	6	3	2	2	12	72	no
Vitamin C (L-ascorbic acid)	micronutrients - vitamins	cricket powder	-	1	-	3	3	2	18	NR	no
Vitamin C (L-ascorbic acid)	micronutrients - vitamins	minced beef	3	1	3	3	1	2	6	18	no
Vitamin D3 (Cholecalciferol)	micronutrients - vitamins	cricket powder	-	2	-	3	3	2	18	NR	no
Vitamin D3 (Cholecalciferol)	micronutrients - vitamins	minced beef	3	2	6	3	2	3	18	108	yes	no	No score for cricket powder/ no extrapolation: cannot accurately predict the loses due to thermal processing
Vitamin E (alpha-Tocopherol)	micronutrients - vitamins	cricket powder	-	2	-	3	3	2	18	NR	no
Vitamin E (alpha-Tocopherol)	micronutrients - vitamins	minced beef	3	2	6	3	1	2	6	36	no
Zinc	micronutrients - minerals	minced beef	3	3	9	3	3	2	18	162	yes	yes
Zinc	micronutrients - minerals	cricket powder	3	3	9	3	3	2	18	162	yes	yes

## Sheet: Microbiology
Components Nutrients			Criterion 1 (Occurrence)			Criterion 2 (Severity)	INDEX of prioritization (multiplication)	Inclusion/exclusion in:
	Group	Matrix	Presence in raw food	Process effect	Score criterion 1 (mean)	Score criterion 2 DALY range		Short list	Final list	Reasons of exclusion to the final list
B. cereus	Bacteria, spore forming	cricket powder	3	3	3	1	3	yes	yes
B. Cereus	Bacteria, spore forming	minced beef	1	3	1	1	1	no
C. botulinum	Bacteria, spore forming	cricket powder	3	3	3	3	9	yes	no	This microbiological hazard is resistant to heat treatment (score 3) but there is an absence of data on concentration and prevalence which does not allow to carry out the assessment.
C. perfringens	Bacteria, spore forming	minced beef	3	3	3	1	3	yes	yes
C. perfringens	Bacteria, spore forming	cricket powder	3	3	3	1	3	yes	yes
Campylobacter sp.	Bacteria, vegetative	minced beef	2	1	0.666667	2	1.33333	no
Campylobacter sp.	Bacteria, vegetative	cricket powder	1	1	0.333333	2	0.666667	no
Cronobacter sp.	Bacteria, vegetative	cricket powder	3	2	2	3	6	yes	yes
Cryptosporidium sp.	Pasrasite	minced beef	1	1	0.333333	1	0.333333	no
EHEC	Bacteria, vegetative	minced beef	2	2	1.33333	1	1.33333	no		Severity was graded as low considering the adult population of interrest (for people older than 10-15 years old cases of SHU were not reported)
EHEC	Bacteria, vegetative	cricket powder	1	2	0.666667	1	0.666667	no		Severity was graded as low considering the adult population of interrest (for people older than 10-15 years old cases of SHU were not reported)
HAV	Virus	cricket powder	1	1	0.333333	2	0.666667	no
Histamine	Metabolites	cricket powder	2	1	0.666667	1	0.666667	no
L. monocytogenes	Bacteria, vegetative	minced beef	1	2	0.666667	3	2	yes	no	Low public health concern for this food item, absence of robust epidemiological data
L. monocytogenes	amino acids	cricket powder	1	2	0.666667	3	2	yes	yes
Norovirus	Virus	cricket powder	1	1	0.333333	1	0.333333	no
Norovirus	Virus	minced beef	1	1	0.333333	1	0.333333	no
Rotavirus	Virus	minced beef	1	1	0.333333	1	0.333333	no
S. aureus (enterotoxin)	Bacteria, vegetative	cricket powder	2	3	2	1	2	yes	no	This microbiological hazard is resistant to heat treatment (score 3) but there is an absence of data on concentration and prevalence which does not allow to carry out the assessment.
S. aureus (enterotoxin)	Bacteria, vegetative	minced beef	2	3	2	1	2	yes	no	Low public health concern for this food item, absence of robust epidemiological data
Salmonella sp.	Bacteria, vegetative	minced beef	2	2	1.33333	2	2.66667	yes	yes
Salmonellasp.	Bacteria, vegetative	cricket powder	2	2	1.33333	2	2.66667	yes	yes
Toxoplasma gondii	Parasite	minced beef	3	1	1	3	3	yes	yes
Vibrio sp.	Bacteria, vegetative	cricket powder	1	1	0.333333	1	0.333333	no
Yersinia enterocolitica	Bacteria, vegetative	cricket powder	1	1	0.333333	2	0.666667	no
Yersinia enterocolitica	Bacteria, vegetative	minced beef	1	1	0.333333	2	0.666667	no

## Sheet: Toxicology
Components Nutrients			Criterion 1 (Occurrence)			Criterion 2 (Severity)	INDEX of prioritization (occurrence x severity)	Inclusion/exclusion in:
	Group	Matrix	Presence relative to reference doses	Contribution to total exposure	Score criterion 1 (mean)	Score criterion 2		Short list	Final list	Reasons of exclusion to the final list
Aluminum	Metals	cricket powder	3	1	1	1	1	no
Aluminum	Metals	minced beef	3	1	1	1	1	no
Cadmium	Metals	cricket powder	1	1	0.333333	2	0.666667	no
Cadmium	Metals	minced beef	1	1	0.333333	2	0.666667	no
Chromium	Metals	cricket powder	1	1	0.333333	1	0.333333	no
Chromium	Metals	minced beef	1	1	0.333333	1	0.333333	no
Inorganic arsenic	Metals	minced beef	3	1	1	3	3	yes	yes
Inorganic arsenic	Metals	cricket powder	1	1	0.333333	3	1	no
Lead	Metals	cricket powder	3	1	1	1	1	no
Lead	Metals	minced beef	3	1	1	1	1	no
Mercury	Metals	cricket powder	1	1	0.333333	1	0.333333	no
Methyl)mercury	Metals	minced beef	1	1	0.333333	1	0.333333	no
Nickel	Metals	cricket powder	3	1	1	1	1	no
Nickel	Metals	minced beef	3	1	1	1	1	no
Organochlorine compounds (chlordane, hexachlorobenzene, dieldrin, lindane, DDT)	POPs	minced beef	2	1	0.666667	1	0.666667	no
Oxychlordane (OCD, flame retardant)	POPs	cricket powder	1	1	0.333333	1	0.333333	no
PAH	Neoformed compounds	minced beef	2	1	0.666667	3	2	yes	no	We assume that beef and insect patties will be processed in the same way, and have disregarded potential differences in fat content and their influence in formation of contaminants.
Pesticides (presence of 10 pesticides)	Pesticides	cricket powder	-	-	-	1	NR	no
Phosphorous flame retardants (PFR, organochlorine compounds)	POPs	cricket powder	1	1	0.333333	1	0.333333	no
Polybrominated diphenyl ethers (PBDE, flame retardant)	POPs	cricket powder	1	1	0.333333	1	0.333333	no
Total PCB	POPs	minced beef	1	NA	1	1	1	no
Total PCB (organochlorine compounds)	POPs	cricket powder	-	-	-	-	NR	no
